# Supplementary material for: Multitask Learning of Signaling and Regulatory Networks with Application to Studying Human Response to Flu
Source: PLoS Comput Biol. 2014 Dec 18;10(12):e1003943. doi: 10.1371/journal.pcbi.1003943 (PMC4270428; doi:10.1371/journal.pcbi.1003943)
Supplement: S37 Table — Extension of Table S11 in S1 Text containing all the immune related GO categories for MT-SDREM not present in or with p-value ≥0.01 in Tensor clustering for the top 5,000 edges in the network. (XLSX) [file pcbi.1003943.s003.xlsx]

## Sheet: Sheet1
Extension of Table S11 containing all the immune related GO categories for MT-SDREM not present in or with p-value >= 0.01 in Tensor clustering for the top 5,000 edges in the network
GO Category	MT-SDREM pvalue <=	Tensor Clustering p-value	GO Category Description
GO:0042110	0.001	NA	T cell activation
GO:0075733	0.001	NA	intracellular transport of viral material
GO:0046332	0.001	NA	SMAD binding
GO:0019080	0.001	NA	viral genome expression
GO:0019083	0.001	NA	viral transcription
GO:0001817	0.001	NA	regulation of cytokine production
GO:0002684	0.001	NA	positive regulation of immune system process
GO:0002521	0.001	NA	leukocyte differentiation
GO:0071346	0.001	NA	cellular response to interferon-gamma
GO:0038123	0.001	NA	toll-like receptor TLR1:TLR2 signaling pathway
GO:0038124	0.001	NA	toll-like receptor TLR6:TLR2 signaling pathway
GO:0019058	0.001	NA	viral life cycle
GO:0002224	0.001	NA	toll-like receptor signaling pathway
GO:0019048	0.001	0.021	modulation by virus of host morphology or physiology
GO:0045089	0.001	NA	positive regulation of innate immune response
GO:0045088	0.001	NA	regulation of innate immune response
GO:0060333	0.001	NA	interferon-gamma-mediated signaling pathway
GO:0002253	0.001	NA	activation of immune response
GO:1902105	0.001	NA	regulation of leukocyte differentiation
GO:0031349	0.001	NA	positive regulation of defense response
GO:0031347	0.001	NA	regulation of defense response
GO:0002757	0.001	NA	immune response-activating signal transduction
GO:0051059	0.001	NA	NF-kappaB binding
GO:0034162	0.001	NA	toll-like receptor 9 signaling pathway
GO:0034166	0.001	NA	toll-like receptor 10 signaling pathway
GO:0002429	0.001	NA	immune response-activating cell surface receptor signaling pathway
GO:0016055	0.001	NA	Wnt receptor signaling pathway
GO:0045321	0.001	NA	leukocyte activation
GO:0002761	0.001	NA	regulation of myeloid leukocyte differentiation
GO:0002768	0.001	NA	immune response-regulating cell surface receptor signaling pathway
GO:0050792	0.001	NA	regulation of viral process
GO:0060070	0.001	NA	canonical Wnt receptor signaling pathway
GO:0051249	0.001	NA	regulation of lymphocyte activation
GO:0030217	0.001	NA	T cell differentiation
GO:0002433	0.001	NA	immune response-regulating cell surface receptor signaling pathway involved in phagocytosis
GO:0032728	0.001	NA	positive regulation of interferon-beta production
GO:0043122	0.001	NA	regulation of I-kappaB kinase/NF-kappaB cascade
GO:0050778	0.001	NA	positive regulation of immune response
GO:0002755	0.001	NA	MyD88-dependent toll-like receptor signaling pathway
GO:0002756	0.001	NA	MyD88-independent toll-like receptor signaling pathway
GO:0002758	0.001	NA	innate immune response-activating signal transduction
GO:0007259	0.001	NA	JAK-STAT cascade
GO:0002520	0.001	NA	immune system development
GO:0050776	0.001	NA	regulation of immune response
GO:0001816	0.001	NA	cytokine production
GO:0050863	0.001	NA	regulation of T cell activation
GO:0001819	0.001	NA	positive regulation of cytokine production
GO:0032608	0.001	NA	interferon-beta production
GO:0034138	0.001	NA	toll-like receptor 3 signaling pathway
GO:0034134	0.001	NA	toll-like receptor 2 signaling pathway
GO:0042113	0.001	NA	B cell activation
GO:0032607	0.001	NA	interferon-alpha production
GO:0002573	0.001	NA	myeloid leukocyte differentiation
GO:0050852	0.001	NA	T cell receptor signaling pathway
GO:0034341	0.001	0.044	response to interferon-gamma
GO:0035666	0.001	NA	TRIF-dependent toll-like receptor signaling pathway
GO:0046649	0.001	NA	lymphocyte activation
GO:0032647	0.001	NA	regulation of interferon-alpha production
GO:0032648	0.001	NA	regulation of interferon-beta production
GO:0030183	0.001	NA	B cell differentiation
GO:0034146	0.001	NA	toll-like receptor 5 signaling pathway
GO:0002694	0.001	NA	regulation of leukocyte activation
GO:0002218	0.001	NA	activation of innate immune response
GO:0046782	0.001	NA	regulation of viral transcription
GO:0034142	0.001	NA	toll-like receptor 4 signaling pathway
GO:0051092	0.001	NA	positive regulation of NF-kappaB transcription factor activity
GO:0007249	0.001	NA	I-kappaB kinase/NF-kappaB cascade
GO:0030098	0.001	NA	lymphocyte differentiation
GO:0070555	0.001	NA	response to interleukin-1
GO:0070412	0.001	NA	R-SMAD binding
GO:0070411	0.001	NA	I-SMAD binding
