# Supplementary material for: Multitask Learning of Signaling and Regulatory Networks with Application to Studying Human Response to Flu
Source: PLoS Comput Biol. 2014 Dec 18;10(12):e1003943. doi: 10.1371/journal.pcbi.1003943 (PMC4270428; doi:10.1371/journal.pcbi.1003943)
Supplement: S39 Table — Extension of Table S18 in S1 Text containing all immune-response related categories for MT-SDREM not present or with p-value ≥0.01 in DE genes for top 500 genes for H3N2. (XLSX) [file pcbi.1003943.s005.xlsx]

## Sheet: Sheet1
Extension of Table S18 containing all immune-response related categories for MT-SDREM not present or with p-value >= 0.01 in DE genes for top 500 genes for H3N2
GO Category	MT-SDREM pvalue <=	DE p-value	GO Category Description
GO:0042089	0.001	NA	cytokine biosynthetic process
GO:0046651	0.001	NA	lymphocyte proliferation
GO:0043923	0.001	NA	positive regulation by host of viral transcription
GO:0070661	0.001	NA	leukocyte proliferation
GO:0070663	0.001	NA	regulation of leukocyte proliferation
GO:0034162	0.001	NA	toll-like receptor 9 signaling pathway
GO:0034166	0.001	NA	toll-like receptor 10 signaling pathway
GO:0060070	0.001	NA	canonical Wnt receptor signaling pathway
GO:0032727	0.001	0.021	positive regulation of interferon-alpha production
GO:0060828	0.001	NA	regulation of canonical Wnt receptor signaling pathway
GO:0032647	0.001	0.011	regulation of interferon-alpha production
GO:0038061	0.001	NA	NIK/NF-kappaB cascade
GO:0032648	0.001	NA	regulation of interferon-beta production
GO:0034146	0.001	NA	toll-like receptor 5 signaling pathway
GO:0034142	0.001	NA	toll-like receptor 4 signaling pathway
GO:0019080	0.001	NA	viral genome expression
GO:0038123	0.001	NA	toll-like receptor TLR1:TLR2 signaling pathway
GO:0038124	0.001	NA	toll-like receptor TLR6:TLR2 signaling pathway
GO:1901222	0.001	NA	regulation of NIK/NF-kappaB cascade
GO:0060330	0.001	NA	regulation of response to interferon-gamma
GO:0060334	0.001	NA	regulation of interferon-gamma-mediated signaling pathway
GO:1902105	0.001	NA	regulation of leukocyte differentiation
GO:0048524	0.001	NA	positive regulation of viral process
GO:0032088	0.001	NA	negative regulation of NF-kappaB transcription factor activity
GO:0050864	0.001	NA	regulation of B cell activation
GO:0050863	0.001	NA	regulation of T cell activation
GO:0030111	0.001	NA	regulation of Wnt receptor signaling pathway
GO:0002200	0.001	NA	somatic diversification of immune receptors
GO:0007259	0.001	NA	JAK-STAT cascade
GO:0001959	0.001	NA	regulation of cytokine-mediated signaling pathway
GO:0034138	0.001	NA	toll-like receptor 3 signaling pathway
GO:0034134	0.001	NA	toll-like receptor 2 signaling pathway
GO:0042113	0.001	NA	B cell activation
GO:0002573	0.001	NA	myeloid leukocyte differentiation
GO:0071706	0.001	NA	tumor necrosis factor superfamily cytokine production
GO:0050852	0.001	NA	T cell receptor signaling pathway
GO:0046632	0.001	NA	alpha-beta T cell differentiation
GO:0035666	0.001	NA	TRIF-dependent toll-like receptor signaling pathway
GO:0002218	0.001	NA	activation of innate immune response
GO:0051092	0.001	NA	positive regulation of NF-kappaB transcription factor activity
GO:0007249	0.001	NA	I-kappaB kinase/NF-kappaB cascade
GO:0070555	0.001	NA	response to interleukin-1
GO:0042108	0.001	NA	positive regulation of cytokine biosynthetic process
GO:0042107	0.001	NA	cytokine metabolic process
GO:0042100	0.001	NA	B cell proliferation
GO:0002562	0.001	NA	somatic diversification of immune receptors via germline recombination within a single locus
GO:0042035	0.001	NA	regulation of cytokine biosynthetic process
GO:0046332	0.001	NA	SMAD binding
GO:0050434	0.001	NA	positive regulation of viral transcription
GO:0002224	0.001	NA	toll-like receptor signaling pathway
GO:0019042	0.001	NA	viral latency
GO:0019043	0.001	NA	establishment of viral latency
GO:0002696	0.001	0.021	positive regulation of leukocyte activation
GO:0030217	0.001	NA	T cell differentiation
GO:0002429	0.001	NA	immune response-activating cell surface receptor signaling pathway
GO:0002761	0.001	NA	regulation of myeloid leukocyte differentiation
GO:0002764	0.001	0.011	immune response-regulating signaling pathway
GO:0002768	0.001	NA	immune response-regulating cell surface receptor signaling pathway
GO:0060759	0.001	NA	regulation of response to cytokine stimulus
GO:0016055	0.001	NA	Wnt receptor signaling pathway
GO:0002756	0.001	NA	MyD88-independent toll-like receptor signaling pathway
GO:0002757	0.001	0.011	immune response-activating signal transduction
GO:0002758	0.001	NA	innate immune response-activating signal transduction
GO:0046782	0.001	NA	regulation of viral transcription
GO:0030098	0.001	NA	lymphocyte differentiation
GO:0032481	0.001	0.021	positive regulation of type I interferon production
GO:0032480	0.001	NA	negative regulation of type I interferon production
GO:0002521	0.001	0.029	leukocyte differentiation
GO:0032728	0.001	NA	positive regulation of interferon-beta production
GO:0045089	0.001	0.034	positive regulation of innate immune response
GO:0051249	0.001	0.017	regulation of lymphocyte activation
GO:0030183	0.001	NA	B cell differentiation
GO:0050691	0.001	0.014	regulation of defense response to virus by host
GO:0043124	0.001	NA	negative regulation of I-kappaB kinase/NF-kappaB cascade
GO:0043122	0.001	NA	regulation of I-kappaB kinase/NF-kappaB cascade
GO:0043123	0.001	NA	positive regulation of I-kappaB kinase/NF-kappaB cascade
GO:0060395	0.001	NA	SMAD protein signal transduction
GO:0002755	0.001	NA	MyD88-dependent toll-like receptor signaling pathway
GO:0051251	0.001	0.024	positive regulation of lymphocyte activation
GO:0001818	0.001	NA	negative regulation of cytokine production
GO:0032608	0.001	NA	interferon-beta production
GO:0032607	0.001	0.011	interferon-alpha production
GO:0005126	0.001	NA	cytokine receptor binding
GO:0070412	0.001	NA	R-SMAD binding
GO:0070411	0.001	NA	I-SMAD binding
GO:0045351	0.001	NA	type I interferon biosynthetic process
